# Supplementary material for: Directed Partial Correlation: Inferring Large-Scale Gene Regulatory Network through Induced Topology Disruptions
Source: PLoS One. 2011 Apr 6;6(4):e16835. doi: 10.1371/journal.pone.0016835 (PMC3071805; doi:10.1371/journal.pone.0016835)
Supplement: Table S1 — GO enrichment for DPC biclusters (Bonferroni adjusted -value 0.05). (XLS) [file pone.0016835.s002.xls]

## Sheet: dpc1.GO
Set	Enriched with	#genes	Raw p-value	Corrected p-Value	Frequency in set (%)
Bicluster_2	chloroplast - GO:0009507	18	1.296e-12	0.001	56.25
Bicluster_69	nucleosome assembly - GO:0006334	4	7.297e-10	0.001	50
Bicluster_81	plastid part - GO:0044435	8	3.147e-13	0.001	80
Bicluster_109	plastid - GO:0009536	14	3.711e-10	0.001	60.86
Bicluster_118	chloroplast - GO:0009507	14	1.613e-09	0.001	51.85
Bicluster_149	nucleosome assembly - GO:0006334	5	1.871e-10	0.001	29.41
Bicluster_189	plastid - GO:0009536	26	6.188e-17	0.001	56.52
Bicluster_190	glucan catabolic process - GO:0009251	4	4.391e-11	0.001	22.22
Bicluster_192	chloroplast - GO:0009507	11	8.594e-10	0.001	73.33
Bicluster_239	chloroplast - GO:0009507	18	1.062e-11	0.001	52.94
Bicluster_246	plastid part - GO:0044435	16	5.03e-16	0.001	29.62
Bicluster_246	plastid - GO:0009536	27	2.039e-15	0.001	50
Bicluster_246	thylakoid part - GO:0044436	12	6.385e-13	0.001	22.22
Bicluster_246	organelle membrane - GO:0031090	13	4.524e-10	0.001	24.07
Bicluster_246	photosynthesis - GO:0015979	7	5.171e-10	0.001	12.96
Bicluster_5	chloroplast - GO:0009507	13	1.988e-08	0.002	48.14
Bicluster_16	response to stress - GO:0006950	11	2.721e-08	0.002	28.94
Bicluster_24	chloroplast - GO:0009507	12	7.025e-08	0.002	50
Bicluster_72	endoplasmic reticulum - GO:0005783	6	4.396e-09	0.002	42.85
Bicluster_72	cell redox homeostasis - GO:0045454	4	2.943e-08	0.002	28.57
Bicluster_81	photosynthesis - GO:0015979	4	2.294e-08	0.002	40
Bicluster_83	cell redox homeostasis - GO:0045454	4	6.889e-08	0.002	22.22
Bicluster_192	plastid part - GO:0044435	7	2.381e-09	0.002	46.66
Bicluster_194	starch metabolic process - GO:0005982	4	2.717e-09	0.002	21.05
Bicluster_194	response to stress - GO:0006950	8	4.836e-08	0.002	42.1
Bicluster_239	plastid part - GO:0044435	8	8.329e-08	0.002	23.52
Bicluster_17	starch metabolic process - GO:0005982	4	1.674e-07	0.004	8.33
Bicluster_76	chromosomal part - GO:0044427	4	1.127e-07	0.004	33.33
Bicluster_129	pigment biosynthetic process - GO:0046148	4	1.396e-07	0.004	20
Bicluster_130	DNA metabolic process - GO:0006259	6	1.01e-07	0.004	35.29
Bicluster_189	pigment biosynthetic process - GO:0046148	5	9.933e-08	0.004	10.86
Bicluster_224	plastid - GO:0009536	12	2.299e-07	0.005	48
Bicluster_51	endoplasmic reticulum - GO:0005783	5	2.679e-07	0.007	35.71
Bicluster_70	chloroplast - GO:0009507	12	3.518e-07	0.01	41.37
Bicluster_109	pigment biosynthetic process - GO:0046148	4	3.14e-07	0.01	17.39
Bicluster_120	plastid - GO:0009536	21	4.462e-07	0.014	28
Bicluster_17	response to abiotic stimulus - GO:0009628	10	5.759e-07	0.016	20.83
Bicluster_49	oxidoreductase activity - GO:0016491	11	5.746e-07	0.016	28.2
Bicluster_16	response to abiotic stimulus - GO:0009628	9	6.916e-07	0.017	23.68
Bicluster_120	tetraterpenoid metabolic process - GO:0016108	4	8.338e-07	0.02	5.33
Bicluster_123	chloroplast - GO:0009507	10	8.869e-07	0.02	50
Bicluster_129	plastid - GO:0009536	10	8.154e-07	0.02	50
Bicluster_120	pigment biosynthetic process - GO:0046148	5	1.23e-06	0.024	6.66
Bicluster_43	endoplasmic reticulum - GO:0005783	5	1.462e-06	0.029	25
Bicluster_135	chloroplast - GO:0009507	10	1.541e-06	0.03	47.61
Bicluster_129	organelle envelope - GO:0031967	5	1.58e-06	0.032	25
Bicluster_109	plastid part - GO:0044435	6	1.857e-06	0.035	26.08
