# Supplementary material for: Directed Partial Correlation: Inferring Large-Scale Gene Regulatory Network through Induced Topology Disruptions
Source: PLoS One. 2011 Apr 6;6(4):e16835. doi: 10.1371/journal.pone.0016835 (PMC3071805; doi:10.1371/journal.pone.0016835)
Supplement: Table S3 — Transcription factor enrichment for DPC biclusters ( -value 0.001). (XLS) [file pone.0016835.s004.xls]

## Sheet: dpc1.TF
Set	Enriched with	#genes	p-Value	Enrichment factor
Bicluster_239	M00399[ABF1]	18	3.27e-09	3.661
Bicluster_239	M00366[EmBP-1]	18	5.71e-08	2.733
Bicluster_243	M00653[OCSBF-1]	31	7.8e-06	1.496
Bicluster_242	M00366[EmBP-1]	9	1e-05	2.733
Bicluster_120	M00948[PCF2]	20	1.54e-05	2.454
Bicluster_190	M00366[EmBP-1]	12	1.86e-05	3.442
Bicluster_246	M00399[ABF1]	20	2.08e-05	2.561
Bicluster_246	M00366[EmBP-1]	24	2.71e-05	2.295
Bicluster_245	M00366[EmBP-1]	11	2.97e-05	2.469
Bicluster_245	M00399[ABF1]	10	3.22e-05	3.006
Bicluster_120	M00653[OCSBF-1]	60	3.5e-05	1.331
Bicluster_120	M00366[EmBP-1]	25	3.67e-05	1.744
Bicluster_245	M00948[PCF2]	10	6.93e-05	3.947
Bicluster_202	M00359[bZIP911]	9	6.99e-05	5.056
Bicluster_120	M00399[ABF1]	22	7.22e-05	2.056
Bicluster 95	M00653[OCSBF-1]	38	9.75e-05	1.45
Bicluster_239	M00653[OCSBF-1]	30	0.000114	1.448
Bicluster_133	M00948[PCF2]	7	0.000215	4.237
Bicluster_122	M00653[OCSBF-1]	42	0.00023	1.407
Bicluster_148	M00970[AtMYB-84]	17	0.0003	2.819
Bicluster_42	M00366[EmBP-1]	5	0.000313	2.868
Bicluster_131	M00702[SPF1]	10	0.000324	2.348
Bicluster_210	M00366[EmBP-1]	6	0.000339	2.065
Bicluster_120	M00376[TGA1a]	18	0.000399	2.371
Bicluster_125	M00366[EmBP-1]	11	0.000456	2.84
Bicluster_187	M00366[EmBP-1]	9	0.000512	2.582
Bicluster_245	M00653[OCSBF-1]	20	0.00052	1.427
Bicluster_99	M00366[EmBP-1]	8	0.000566	2.582
Bicluster_151	M00401[ABF1]	11	0.000591	3.408
Bicluster_148	M00366[EmBP-1]	20	0.000596	2.107
Bicluster_106	M00366[EmBP-1]	4	0.000634	1.721
Bicluster_245	M00356[bZIP910]	10	0.000815	3.042
Bicluster_245	M00376[TGA1a]	8	0.000845	3.39
Bicluster_70	M00356[bZIP910]	8	0.000985	2.073
Bicluster_9	M00357[bZIP910]	6	0.001	3.293
Bicluster_43	M00653[OCSBF-1]	18	0.001	1.555
Bicluster_72	M00366[EmBP-1]	7	0.001	2.582
Bicluster_72	M00653[OCSBF-1]	13	0.001	1.524
Bicluster_72	M00700[ROM]	5	0.001	4.853
Bicluster_89	M00366[EmBP-1]	6	0.001	2.816
Bicluster_105	M00366[EmBP-1]	8	0.001	2.295
Bicluster_109	M00366[EmBP-1]	12	0.001	2.694
Bicluster_120	M00356[bZIP910]	22	0.001	2.08
Bicluster_124	M00345[GAmyb]	6	0.001	5.596
Bicluster_125	M00653[OCSBF-1]	18	0.001	1.477
Bicluster_125	M00399[ABF1]	7	0.001	2.42
Bicluster_127	M00653[OCSBF-1]	40	0.001	1.397
Bicluster_141	M00399[ABF1]	7	0.001	3.227
Bicluster_148	M00653[OCSBF-1]	37	0.001	1.239
Bicluster_154	M00149[SBF-1]	5	0.001	2.818
Bicluster_162	M00681[WRKY]	8	0.001	2.152
Bicluster_168	M00681[WRKY]	6	0.001	2.075
Bicluster_183	M00354[Dof3]	5	0.001	2.039
Bicluster_189	M00399[ABF1]	15	0.001	2.305
Bicluster_194	M00366[EmBP-1]	9	0.001	2.582
Bicluster_220	M00366[EmBP-1]	6	0.001	2.582
Bicluster_228	M00763[PPAR_direct_repeat_1]	5	0.001	4.27
Bicluster_230	M00356[bZIP910]	7	0.001	4.082
Bicluster_242	M00948[PCF2]	6	0.001	3.204
Bicluster_242	M00507[TRAB1]	6	0.001	2.645
