# Supplementary material for: Directed Partial Correlation: Inferring Large-Scale Gene Regulatory Network through Induced Topology Disruptions
Source: PLoS One. 2011 Apr 6;6(4):e16835. doi: 10.1371/journal.pone.0016835 (PMC3071805; doi:10.1371/journal.pone.0016835)
Supplement: Table S4 — Transcription factor enrichment for SVAR biclusters ( -value 0.001). (XLS) [file pone.0016835.s005.xls]

## Sheet: svar.TF_uncorrected
Set	Enriched with	#genes	p-Value	Enrichment factor
Bicluster_233	M00366[EmBP-1]	13	1e-09	4.195
Bicluster_233	M00399[ABF1]	9	3.3e-06	3.89
Bicluster_174	M00366[EmBP-1]	17	5.21e-06	2.372
Bicluster_3	M00653[OCSBF-1]	32	5.43e-06	1.382
Bicluster_85	M00366[EmBP-1]	10	1.85e-05	2.582
Bicluster_3	M00366[EmBP-1]	17	1.96e-05	2.31
Bicluster_180	M00366[EmBP-1]	22	2.06e-05	2.366
Bicluster_233	M00653[OCSBF-1]	15	4.86e-05	1.539
Bicluster_229	M00366[EmBP-1]	9	5.82e-05	3.319
Bicluster_233	M00376[TGA1a]	9	7.3e-05	5.483
Bicluster_229	M00399[ABF1]	8	8.33e-05	3.951
Bicluster_180	M00653[OCSBF-1]	37	0.00012	1.265
Bicluster_134	M00507[TRAB1]	8	0.000139	3.527
Bicluster_233	M00356[bZIP910]	9	0.00017	3.936
Bicluster_216	M00366[EmBP-1]	10	0.000178	2.868
Bicluster_90	M00700[ROM]	5	0.000258	6.795
Bicluster_44	M00366[EmBP-1]	9	0.000339	3.098
Bicluster_150	M00089[Athb-1]	6	0.000463	3.184
Bicluster_122	M00366[EmBP-1]	16	0.000473	2.065
Bicluster_33	M00653[OCSBF-1]	10	0.000531	1.492
Bicluster_103	M00366[EmBP-1]	6	0.000569	3.873
Bicluster_90	M00366[EmBP-1]	6	0.000627	3.098
Bicluster_203	M00366[EmBP-1]	7	0.000627	3.614
Bicluster_210	M00366[EmBP-1]	8	0.000634	3.442
Bicluster_69	M00417[ATHB-9]	8	0.00069	2.588
Bicluster_7	M00401[ABF1]	6	0.000697	5.113
Bicluster_69	M00359[bZIP911]	9	0.000804	2.629
Bicluster_85	M00356[bZIP910]	9	0.000902	3.149
Bicluster_122	M00653[OCSBF-1]	30	0.000905	1.231
Bicluster_239	M00356[bZIP910]	6	0.000907	3.817
Bicluster_101	M00359[bZIP911]	8	0.000959	2.656
Bicluster_12	M00438[ARF]	9	0.001	3.681
Bicluster_32	M00359[bZIP911]	6	0.001	2.306
Bicluster_44	M00399[ABF1]	6	0.001	2.766
Bicluster_50	M00507[TRAB1]	4	0.001	2.306
Bicluster_58	M00654[OSBZ8]	9	0.001	3.326
Bicluster_85	M00700[ROM]	5	0.001	3.397
Bicluster_91	M00149[SBF-1]	5	0.001	3.522
Bicluster_122	M00507[TRAB1]	13	0.001	2.436
Bicluster_130	M00089[Athb-1]	5	0.001	2.653
Bicluster_166	M00653[OCSBF-1]	16	0.001	1.313
Bicluster_217	M00958[ABI4]	9	0.001	2.526
Bicluster_233	M00697[HBP-1b]	8	0.001	3.361
Bicluster_257	M00702[SPF1]	5	0.001	2.466
