# Supplementary material for: Directed Partial Correlation: Inferring Large-Scale Gene Regulatory Network through Induced Topology Disruptions
Source: PLoS One. 2011 Apr 6;6(4):e16835. doi: 10.1371/journal.pone.0016835 (PMC3071805; doi:10.1371/journal.pone.0016835)
Supplement: Table S6 — Transcription regulator ranking by DPC(1). (TXT) [file pone.0016835.s007.txt]

combined.list.from.AGRIS.and.DAFT	X	rank	description	tfs.rank
AT4G39780	AP2-EREBP	AT4G39780	6312	AP2 domain-containing transcription factor, putative; encodes a member of the DREB subfamily A-6 of ERF/AP2 transcription factor family. The protein contains one AP2 domain. There are 8 members in this subfamily including RAP2.4.	4.36231443550036e-14
AT3G44750	C2H2	AT3G44750	1811	HD2A (HISTONE DEACETYLASE 2A); nucleic acid binding / zinc ion binding; Encodes a histone deacetylase. Controls the development of adaxial/abaxial leaf polarity.	3.21852700680418e-12
AT3G61150	HB	AT3G61150	19853	HDG1 (HOMEODOMAIN GLABROUS1); DNA binding / transcription factor; similar to ANL2 (ANTHOCYANINLESS 2), transcription factor [Arabidopsis thaliana] (TAIR:AT4G00730.1); similar to PDF2 (PROTODERMAL FACTOR2), DNA binding / transcription factor [Arabidopsis thaliana] (TAIR:AT4G04890.1); similar to ATML1 (MERISTEM LAYER 1), DNA binding [Arabidopsis thaliana] (TAIR:AT4G21750.2); similar to homeodomain …	2.55431220001794e-10
AT5G15850	C2C2-CO-like	AT5G15850	4775	COL1 (CONSTANS-LIKE 1); transcription factor/ zinc ion binding; Homologous to the flowering-time gene CONSTANS.	3.3192267482129e-07
AT1G04250	AUX-IAA	AT1G04250	1485	AXR3 (AUXIN RESISTANT 3); transcription factor; Transcription regulator acting as repressor of auxin-inducible gene expression. Auxin-inducible AUX/IAA gene. Short-lived nuclear protein with four conserved domains. Domain III has homology to beta alpha alpha dimerization and DNA binding domains. Involved in auxin signaling. Auxin induces the degradation of the protein in a dosage-dependent manner…	3.68534689272018e-07
AT1G01250	AP2-EREBP	AT1G01250	1084	AP2 domain-containing transcription factor, putative; encodes a member of the DREB subfamily A-4 of ERF/AP2 transcription factor family. The protein contains one AP2 domain. There are 17 members in this subfamily including TINY.	1.31090833153487e-05
AT5G15830	bZIP	AT5G15830	15612	bZIP transcription factor family protein; similar to bZIP transcription factor family protein [Arabidopsis thaliana] (TAIR:AT3G30530.1); similar to hypothetical protein [Cleome spinosa] (GB:ABD96902.1); contains InterPro domain Eukaryotic transcription factor, DNA-binding; (InterPro:IPR008917); contains InterPro domain bZIP transcription factor, bZIP_1; (InterPro:IPR011616); contains InterPro dom…	1.79478978250004e-05
AT2G35700	AP2-EREBP	AT2G35700	4903	AP2 domain-containing transcription factor, putative; encodes a member of the DREB subfamily A-4 of ERF/AP2 transcription factor family. The protein contains one AP2 domain. There are 17 members in this subfamily including TINY.	3.30380684301378e-05
AT1G69010	bHLH	AT1G69010	7425	BIM2 (BES1-INTERACTING MYC-LIKE PROTEIN 2); DNA binding / transcription factor; Identical to Putative transcription factor BIM2 (BES1-interacting Myc-like protein 2) (Transcription factor EN 125) (Basic helix-loop-helix protein 102) (bHLH 102) (AtbHLH102) (BIM2) [Arabidopsis Thaliana] (GB:Q9CAA4;GB:Q8LC47;GB:Q8RXV7); similar to BIM1 (BES1-interacting Myc-like protein 1), DNA binding / transcripti…	0.000378238182076719
AT4G16780	HB	AT4G16780	28993	ATHB-2 (Homeobox-leucine zipper protein HAT4); DNA binding / transcription factor; Identical to Homeobox-leucine zipper protein HAT4 (Homeodomain-leucine zipper protein HAT4) (HD-ZIP protein 4) (Homeodomain transcription factor ATHB-2) (HD-ZIP protein ATHB-2) (HAT4) [Arabidopsis Thaliana] (GB:Q05466); similar to HAT2, transcription factor [Arabidopsis thaliana] (TAIR:AT5G47370.1); similar to hypo…	0.000918643269971788
AT1G18330	MYB-related	AT1G18330	21068	EPR1 (EARLY-PHYTOCHROME-RESPONSIVE1); DNA binding / transcription factor; EARLY-PHYTOCHROME-RESPONSIVE1	0.00141210893909436
AT1G64530	Nin-like	AT1G64530	21476	RWP-RK domain-containing protein; similar to RWP-RK domain-containing protein [Arabidopsis thaliana] (TAIR:AT4G24020.1); similar to Os01g0236700 [Oryza sativa (japonica cultivar-group)] (GB:NP_001042530.1); similar to putative nodule inception protein [Oryza sativa (japonica cultivar-group)] (GB:BAD33743.1); contains InterPro domain Plant regulator RWP-RK; (InterPro:IPR003035); contains InterPro …	0.00232206378805964
AT5G02840	MYB-related	AT5G02840	23104	DNA binding / transcription factor; similar to myb family transcription factor [Arabidopsis thaliana] (TAIR:AT3G09600.1); similar to MYB transcription factor MYB118 [Glycine max] (GB:ABH02853.1); contains InterPro domain Homeodomain-related; (InterPro:IPR012287); contains InterPro domain Homeodomain-like; (InterPro:IPR009057); contains InterPro domain Myb-like DNA-binding region, SHAQKYF class; (…	0.00395001600330837
AT2G44940	AP2-EREBP	AT2G44940	20447	AP2 domain-containing transcription factor TINY, putative; encodes a member of the DREB subfamily A-4 of ERF/AP2 transcription factor family. The protein contains one AP2 domain. There are 17 members in this subfamily including TINY.	0.00425540798969688
AT3G57600	AP2-EREBP	AT3G57600	9939	AP2 domain-containing transcription factor, putative; encodes a member of the DREB subfamily A-2 of ERF/AP2 transcription factor family. The protein contains one AP2 domain. There are eight members in this subfamily including DREB2A AND DREB2B that are involved in response to drought.	0.00635408999814357
AT2G28550	AP2-EREBP	AT2G28550	24862	TOE1 (TARGET OF EAT1 1); DNA binding / transcription factor; similar to TOE2 (TARGET OF EAT1 2), DNA binding / transcription factor [Arabidopsis thaliana] (TAIR:AT5G60120.1); similar to Pathogenesis-related transcriptional factor and ERF [Medicago truncatula] (GB:ABE87891.1); contains InterPro domain Pathogenesis-related transcriptional factor and ERF; (InterPro:IPR001471)	0.00809638476936035
AT4G14410	bHLH	AT4G14410	9975	basic helix-loop-helix (bHLH) family protein; similar to basic helix-loop-helix (bHLH) family protein [Arabidopsis thaliana] (TAIR:AT3G23210.1); similar to Helix-loop-helix DNA-binding [Medicago truncatula] (GB:ABE96711.1); contains InterPro domain Helix-loop-helix DNA-binding; (InterPro:IPR011598); contains InterPro domain Basic helix-loop-helix dimerisation region bHLH; (InterPro:IPR001092)	0.0114815566768845
AT3G47500	C2C2-Dof	AT3G47500	5900	CDF3 (CYCLING DOF FACTOR 3); DNA binding / protein binding / transcription factor; Dof-type zinc finger domain-containing protein, identical to H-protein promoter binding factor-2a GI:3386546 from (Arabidopsis thaliana). Interacts with LKP2 and FKF1, but its overexpression does not change flowering time under short or long day conditions.	0.0208058478809018
AT3G02380	C2C2-CO-like	AT3G02380	622	COL2 (CONSTANS-LIKE 2); transcription factor/ zinc ion binding; homologous to the flowering-time gene CONSTANS (CO) encoding zinc-finger proteins	0.0335654082127939
AT1G54160	CCAAT-HAP2	AT1G54160	21148	CCAAT-binding transcription factor (CBF-B/NF-YA) family protein; Identical to Nuclear transcription factor Y subunit A-5 (AtNF-YA-5) (NFYA5) [Arabidopsis Thaliana] (GB:Q9SYH4); similar to CCAAT-binding transcription factor (CBF-B/NF-YA) family protein [Arabidopsis thaliana] (TAIR:AT3G14020.1); similar to putative transcription factor [Oryza sativa (japonica cultivar-group)] (GB:BAC84851.1); simil…	0.0398063210533075
AT3G14740	PHD	AT3G14740	17031	PHD finger family protein; similar to ATX1 (ARABIDOPSIS HOMOLOGUE OF TRITHORAX), histone-lysine N-methyltransferase/ phosphatidylinositol-5-phosphate binding [Arabidopsis thaliana] (TAIR:AT2G31650.1); similar to hypothetical protein DEHA0G14685g [Debaryomyces hansenii CBS767] (GB:XP_462140.1); similar to Brpf1 protein-like protein [Oikopleura dioica] (GB:AAS21398.1); contains InterPro domain Zinc…	0.152457139114975
AT5G53200	MYB-related	AT5G53200	25602	TRY (TRIPTYCHON); DNA binding / transcription factor; similar to myb family transcription factor [Arabidopsis thaliana] (TAIR:AT2G30420.1); similar to hypothetical protein [Oryza sativa (japonica cultivar-group)] (GB:BAD61200.1); contains InterPro domain Homeodomain-related; (InterPro:IPR012287); contains InterPro domain Homeodomain-like; (InterPro:IPR009057); contains InterPro domain Myb, DNA-bi…	0.200633024549298
AT5G67030	FHA	AT5G67030	4593	ABA1 (ABA DEFICIENT 1); zeaxanthin epoxidase; Encodes a single copy zeaxanthin epoxidase gene that functions in first step of the biosynthesis of the abiotic stress hormone abscisic acid (ABA). Mutants in this gene are unable to express female sterility in response to beta-aminobutyric acid, as wild type plants do.	0.207669229831603
AT4G36780	BES1	AT4G36780	9357	brassinosteroid signalling positive regulator-related; Identical to BES1/BZR1 homolog protein 2 (BEH2) [Arabidopsis Thaliana] (GB:Q94A43;GB:Q7FC21); similar to brassinosteroid signalling positive regulator-related [Arabidopsis thaliana] (TAIR:AT3G50750.1); similar to Os06g0552300 [Oryza sativa (japonica cultivar-group)] (GB:NP_001057840.1); similar to Os01g0203000 [Oryza sativa (japonica cultivar…	0.292131070364898
AT2G46830	MYB-related	AT2G46830	10008	CCA1 (CIRCADIAN CLOCK ASSOCIATED 1); transcription factor; encodes a transcriptional repressor that performs overlapping functions with LHY in a regulatory feedback loop that is closely associated with the circadian oscillator of ARABIDOPSIS.	0.35893105043882
AT5G46690	bHLH	AT5G46690	22101	BHLH071 (BETA HLH PROTEIN 71); DNA binding / transcription factor; similar to basic helix-loop-helix (bHLH) family protein (bHLH096) [Arabidopsis thaliana] (TAIR:AT1G72210.1); similar to Helix-loop-helix DNA-binding [Medicago truncatula] (GB:ABE79190.1); contains InterPro domain Helix-loop-helix DNA-binding; (InterPro:IPR011598); contains InterPro domain Basic helix-loop-helix dimerisation region…	0.364470184051945
AT2G31070	TCP	AT2G31070	32135	TCP10 (TCP domain protein 10); transcription factor; similar to TCP4 (TCP family transcription factor 4, maternal effect embryo arrest 35), transcription factor [Arabidopsis thaliana] (TAIR:AT3G15030.2); similar to TCP transcription factor [Medicago truncatula] (GB:ABE91915.1); contains InterPro domain TCP transcription factor; (InterPro:IPR005333)	0.715783834737258
AT3G55770	LIM	AT3G55770	28087	LIM domain-containing protein; similar to LIM domain-containing protein [Arabidopsis thaliana] (TAIR:AT2G39900.1); similar to LIM domain protein WLIM2a [Populus tremula x Populus alba] (GB:ABK58469.1); contains InterPro domain LIM, zinc-binding; (InterPro:IPR001781)	0.751724413974628
AT5G57660	C2C2-CO-like	AT5G57660	12837	zinc finger (B-box type) family protein; Identical to Zinc finger protein CONSTANS-LIKE 5 (COL5) [Arabidopsis Thaliana] (GB:Q9FHH8;GB:Q8L9H4;GB:Q93ZC8); similar to zinc finger (B-box type) family protein [Arabidopsis thaliana] (TAIR:AT5G24930.1); similar to Zinc finger, B-box; CCT [Medicago truncatula] (GB:ABE83395.1); contains InterPro domain Zinc finger, CONSTANS-type; (InterPro:IPR002926); con…	0.788833932400322
AT5G56900	C3H	AT5G56900	11954	CwfJ-like family protein / zinc finger (CCCH-type) family protein; similar to CwfJ-like family protein [Arabidopsis thaliana] (TAIR:AT1G56290.1); similar to PREDICTED: hypothetical protein [Strongylocentrotus purpuratus] (GB:XP_783052.1); similar to Os09g0364000 [Oryza sativa (japonica cultivar-group)] (GB:NP_001062997.1); contains InterPro domain Protein similar to CwfJ, C-terminal 1; (InterPro:…	0.802450519319085
AT5G23420	HMG	AT5G23420	27019	HMGB6 (High mobility group B 6); transcription factor; Encodes a protein belonging to the subgroup of HMGB (high mobility group B) proteins	0.901144511695807
AT1G01060	MYB-related	AT1G01060	5619	LHY (LATE ELONGATED HYPOCOTYL); myb-related putative transcription factor involved in circadian rhythm along with another myb transcription factor CCA1	0.927333395986445
AT4G01280	MYB-related	AT4G01280	17789	DNA binding / transcription factor; similar to myb family transcription factor [Arabidopsis thaliana] (TAIR:AT1G01520.1); similar to MYB transcription factor MYB133 [Glycine max] (GB:ABH02857.1); contains InterPro domain Homeodomain-related; (InterPro:IPR012287); contains InterPro domain Homeodomain-like; (InterPro:IPR009057); contains InterPro domain Myb-like DNA-binding region, SHAQKYF class; (…	0.947191422699599
AT2G43010	bHLH	AT2G43010	15919	PIF4 (PHYTOCHROME INTERACTING FACTOR 4); DNA binding / transcription factor; Isolated as a semidominant mutation defective in red -light responses. Encodes a nuclear localized bHLH protein that interacts with active PhyB protein. Negatively regulates phyB mediated red light responses.	0.956893799011772
AT1G27650	C3H	AT1G27650	31262	ATU2AF35A; U2 auxiliary factor small subunit. The atU2AF35a protein and its homolog, atU2AF35b, contain most of the conserved domains of hsU2AF35, including the psiRRM, one RS domain, two zinc fingers, and the two regions for interacting with U2AF large subunit. Both proteins lack the stretch of glycines present in human U2AF35. The sequences are overall 83% identical, and each Arabidopsis homolo…	0.98511124283538
AT1G14510	Alfin	AT1G14510	19893	PHD finger family protein; similar to PHD finger family protein [Arabidopsis thaliana] (TAIR:AT2G02470.1); similar to PHD5 [Glycine max] (GB:ABI97244.1); contains InterPro domain Zinc finger, FYVE/PHD-type; (InterPro:IPR011011); contains InterPro domain Zinc finger, PHD-type; (InterPro:IPR001965)	0.991388913098717
AT2G47680	C3H	AT2G47680	28631	zinc finger (CCCH type) helicase family protein; similar to helicase domain-containing protein [Arabidopsis thaliana] (TAIR:AT2G35920.1); similar to Zinc finger, CCCH-type; Beta-lactamase, class A; DEAD/DEAH box helicase [Medicago truncatula] (GB:ABE84992.1); similar to Os01g0256800 [Oryza sativa (japonica cultivar-group)] (GB:NP_001042628.1); similar to ATP-dependent RNA helicase A -like [Oryza …	0.999820423153414
AT3G09600	MYB-related	AT3G09600	22210	DNA binding / transcription factor; similar to DNA binding / transcription factor [Arabidopsis thaliana] (TAIR:AT5G02840.3); similar to MYB transcription factor MYB118 [Glycine max] (GB:ABH02853.1); contains InterPro domain Homeodomain-related; (InterPro:IPR012287); contains InterPro domain Homeodomain-like; (InterPro:IPR009057); contains InterPro domain Myb-like DNA-binding region, SHAQKYF class…	0.999944727133181
AT1G58220	MYB-related	AT1G58220	13308	myb family transcription factor; similar to DNA binding [Arabidopsis thaliana] (TAIR:AT1G09710.1); similar to Os02g0551400 [Oryza sativa (japonica cultivar-group)] (GB:NP_001047100.1); similar to putative Myb-family transcription factor [Oryza sativa (japonica cultivar-group)] (GB:CAD23060.1); contains InterPro domain Homeodomain-related; (InterPro:IPR012287); contains InterPro domain Homeodomain…	0.999989171398927
AT1G73870	C2C2-CO-like	AT1G73870	5764	zinc finger (B-box type) family protein; Identical to Zinc finger protein CONSTANS-LIKE 7 (COL7) [Arabidopsis Thaliana] (GB:Q9C9A9;GB:Q5XF76); similar to zinc finger (B-box type) family protein [Arabidopsis thaliana] (TAIR:AT1G25440.1); similar to zinc finger protein-like [Oryza sativa (japonica cultivar-group)] (GB:BAD54363.1); similar to Os03g0711100 [Oryza sativa (japonica cultivar-group)] (GB…	0.999993198863863
AT4G23800	HMG	AT4G23800	8055	high mobility group (HMG1/2) family protein; similar to high mobility group (HMG1/2) family protein [Arabidopsis thaliana] (TAIR:AT4G11080.1); similar to 98b [Daucus carota] (GB:BAA32827.1); contains InterPro domain Bacterial enterotoxin; (InterPro:IPR008992); contains InterPro domain HMG1/2 (high mobility group) box; (InterPro:IPR000910); contains InterPro domain High mobility group box; (InterP…	0.999999997974493
